# Supplementary material for: PGK1 Is a Key Target for Anti-Glycolytic Therapy of Ovarian Cancer: Based on the Comprehensive Analysis of Glycolysis-Related Genes
Source: Front Oncol. 2021 Jul 1;11:682461. doi: 10.3389/fonc.2021.682461 (PMC8281930; doi:10.3389/fonc.2021.682461)
Supplement: Supplementary file 2 [file Table_1.xls]

## Sheet: Sheet1
Fig.2A		staining	intensity	quantity
GLUT1
serous	tumor cells	high	strong	>75%
normal tissue	follicle cells	not detected	negative	none
	stroma cells	not detected	weak	<25%
MCT4
serous	tumor cells	high	strong	>75%
normal tissue	follicle cells	medium	moderate	>75%
	stroma cells	not detected	weak	<25%
HK2
serous	tumor cells	medium	moderate	>75%
normal tissue	stroma cells	not detected	negative	none
GPI
serous	tumor cells	medium	moderate	75%-25%
normal tissue	follicle cells	low	weak	75%-25%
	stroma cells	not detected	negative	none
PFKP
serous	tumor cells	high	strong	>75%
normal tissue	follicle cells	high	strong	>75%
	stroma cells	high	strong	>75%
TPI1
serous	tumor cells	low	weak	>75%
normal tissue	follicle cells	medium	moderate	>75%
	stroma cells	low	weak	>75%
GAPDH
serous	tumor cells	medium	moderate	>75%
normal tissue	follicle cells	medium	moderate	>75%
	stroma cells	low	weak	75%-25%
PGK1
serous	tumor cells	medium	moderate	>75%
normal tissue	follicle cells	medium	moderate	75%-25%
	stroma cells	not detected	negative	none
ENO1
serous	tumor cells	medium	moderate	>75%
normal tissue	follicle cells	medium	moderate	>75%
	stroma cells	low	weak	>75%
PKM
serous	tumor cells	high	strong	75%-25%
normal tissue	follicle cells	not detected	negative	none
	stroma cells	not detected	negative	none
LDHA
serous	tumor cells	high	strong	75%-25%
normal tissue	follicle cells	low	moderate	<25%
	stroma cells	not detected	negative	none
Fig.2B		staining	intensity	quantity
MCT1
serous	tumor cells	medium	moderate	>75%
normal tissue	stroma cells	not detected	negative	none
PFKM
serous	tumor cells	high	strong	>75%
normal tissue	follicle cells	medium	moderate	75%-25%
	stroma cells	medium	moderate	75%-25%
PFKL
serous	tumor cells	not detected	negative	none
normal tissue	stroma cells	not detected	negative	none
ALDOA
serous	tumor cells	medium	moderate	>75%
normal tissue	stroma cells	low	weak	75%-25%
PGAM1
serous	tumor cells	medium	moderate	75%-25%
normal tissue	follicle cells	low	weak	75%-25%
	stroma cells	not detected	weak	<25%
